# Supplementary material for: The Influence of OAT1 Density and Functionality on Indoxyl Sulfate Transport in the Human Proximal Tubule: An Integrated Computational and In Vitro Study
Source: Toxins (Basel). 2021 Sep 22;13(10):674. doi: 10.3390/toxins13100674 (PMC8538816; doi:10.3390/toxins13100674)
Supplement: Supplementary file 1 [file toxins-13-00674-s001.zip]

Archive with 1 entries (1 files):
- toxins-1321471-supplementary.pdf
